# Supplementary material for: Measurement properties of cervical joint position error in people with and without chronic neck pain
Source: PLoS One. 2023 Oct 12;18(10):e0292798. doi: 10.1371/journal.pone.0292798 (PMC10569517; doi:10.1371/journal.pone.0292798)
Supplement: S2 File — (XLSX) [file pone.0292798.s002.xlsx]

## Sheet: Sheet1
			No.	Gender	Age	Height	Weight	TSK
			1	M	33	168	75	30
			2	M	29	181	120	38
			3	M	34	171	77	21
			4	M	30	171	76	25
			5	M	25	175	80	51
			6	M	27	180	86	20
			7	F	36	158.8	58	38
			8	F	19	170	62	43
			9	F	28	168	66	37
			10	M	34	175	88	41
			11	F	42	160	50	39
			12	F	22	176	71	34
			13	F	19	157	56	26
			14	F	21	171	68	24
			15	F	19	177	73	35
			16	F	21	167	58	35
			17	F	20	162.5	43	29
			18	F	18	177.8	65	26
			19	F	20	167	53	33
			20	F	21	165	68	35
			21	F	21	169	66	35
			22	F	20	161	52	36
			23	M	32	185	66	21
					25.6957	170.135	68.5652	32.6957
				M 8, F 15	6.85191	7.4715	15.9881	7.80114
