# Supplementary material for: Measurement properties of cervical joint position error in people with and without chronic neck pain
Source: PLoS One. 2023 Oct 12;18(10):e0292798. doi: 10.1371/journal.pone.0292798 (PMC10569517; doi:10.1371/journal.pone.0292798)
Supplement: S3 File — (XLSX) [file pone.0292798.s003.xlsx]

## Sheet: Sheet1
		No.	Gender	Age	Height	Weight	TSK
		1	M	33	168	75	30
		2	M	29	181	120	38
		3	M	34	171	77	21
		4	M	30	171	76	25
		5	M	25	175	80	51
		6	M	27	180	86	20
		7	F	36	158.8	58	38
		8	F	19	170	62	43
		9	F	28	168	66	37
		10	M	34	175	88	41
		11	F	42	160	50	39
		12	F	22	176	71	34
		13	F	19	157	56	26
		14	F	21	171	68	24
		15	F	19	177	73	35
				27.8667	170.587	73.7333	33.4667
			M 8, F 15	7.06972	7.34982	16.7224	8.89516
