# Supplementary material for: Measurement properties of cervical joint position error in people with and without chronic neck pain
Source: PLoS One. 2023 Oct 12;18(10):e0292798. doi: 10.1371/journal.pone.0292798 (PMC10569517; doi:10.1371/journal.pone.0292798)
Supplement: S4 File — (XLSX) [file pone.0292798.s004.xlsx]

## Sheet: Sheet1
			No.	Gender	Age	Height	Weight	TSK
			1	M	33	168	75	30
			2	M	29	181	120	38
			3	M	34	171	77	21
			4	M	30	171	76	25
			5	M	25	175	80	51
			6	M	27	180	86	20
			7	F	36	158.8	58	38
			8	F	19	170	62	43
			9	F	28	168	66	37
			10	M	34	175	88	41
			11	F	42	160	50	39
			12	F	22	176	71	34
			13	F	21	171	68	24
			14	F	19	177	73	35
					28.5	171.557	75	34
				M 8, F 15	6.88085	6.55447	16.5901	8.97861
