# Supplementary material for: Measurement properties of cervical joint position error in people with and without chronic neck pain
Source: PLoS One. 2023 Oct 12;18(10):e0292798. doi: 10.1371/journal.pone.0292798 (PMC10569517; doi:10.1371/journal.pone.0292798)
Supplement: S5 File — (XLSX) [file pone.0292798.s005.xlsx]

## Sheet: Sheet1
	No.	Gender	Age	Height	Weight	TSK
	1	M	33	168	75	30
	2	M	29	181	120	38
	3	M	34	171	77	21
	4	M	27	180	86	20
	5	F	19	170	62	43
	6	F	28	168	66	37
	7	F	42	160	50	39
	8	F	22	176	71	34
	9	F	19	177	73	35
	10	F	21	167	58	35
	11	F	20	162.5	43	29
	12	F	18	177.8	65	26
	13	F	21	165	68	35
	14	F	20	161	52	36
	15	M	32	185	66	21
	Mean		25.6667	171.287	68.8	31.9333
	SD		6.91536	7.51557	17.3981	6.89412
