# Supplementary material for: Measurement properties of cervical joint position error in people with and without chronic neck pain
Source: PLoS One. 2023 Oct 12;18(10):e0292798. doi: 10.1371/journal.pone.0292798 (PMC10569517; doi:10.1371/journal.pone.0292798)
Supplement: S6 File — (XLSX) [file pone.0292798.s006.xlsx]

## Sheet: Sheet1
					Absolute error												Constant error
		No.	flexN1	ExtN1	RtN1	LtN1		FlexT1	ExtT1	RtT1	LtT1		No.	flexN1	ExtN1	RtN1	LtN1		FlexT1	ExtT1	RtT1	LtT1
		1	2.29061	3.82464	1.06091	1.79256	0	1.79256	2.47067	4.19418	4.54229		1	-0.848764	3.82464	-0.148544	0.75329	#DIV/0!	-0.774507	1.4533	4.19418	-4.35245
		2	2.85182	8.32312	3.39134	1.34726	0	2.59775	3.23272	5.26904	2.80948		2	-2.85182	8.32312	2.71421	0.0106103	#DIV/0!	2.17407	-2.40713	-3.72956	-2.80948
		3	2.82007	1.95155	2.16348	1.69716	0	1.99394	3.76125	3.15867	3.79295		3	-2.26942	1.95155	0.318307	-1.69716	#DIV/0!	-1.06091	2.17407	-0.636594	1.63355
		4	2.60834	1.80316	2.97882	0.986663	0	3.50763	5.17434	2.73538	1.59114		4	1.48511	-0.063662	0.625985	0.392576	#DIV/0!	-2.66128	1.66535	-0.0424413	1.59114
		5	1.93035	2.28002	1.60174	0.848764	0	1.76076	4.01473	1.97274	4.53175		5	-1.37908	1.62295	-1.38968	0.063662	#DIV/0!	0.127324	4.01473	0.657812	-1.08212
		6	3.5182	1.89855	3.26444	2.39654	0	2.6401	2.80948	4.3419	4.00417		6	3.30675	1.64415	2.07871	-1.56994	#DIV/0!	2.6401	-2.76714	2.41772	3.62389
		7	2.26942	2.66128	0.944234	1.4533	0	1.83496	3.53934	3.24329	3.45477		7	1.08212	0.392576	0.498673	-0.222816	#DIV/0!	-0.456235	-2.14229	-0.976056	2.4389
		8	2.46008	2.49186	0.689638	1.67595	0	1.06091	2.66128	1.71836	2.13169		8	2.46008	1.98334	0.477454	1.67595	#DIV/0!	-0.190985	-2.44949	0.679029	-0.159155
		9	1.93565	0.99727	1.4321	1.73956	0	1.71836	2.4442	2.06282	2.7989		9	0.705551	0.488063	-1.4321	-1.73956	#DIV/0!	0.466844	0.132629	-1.49042	-1.18819
		10	2.17937	1.62295	1.18288	1.02379	0	2.47067	3.24329	3.48649	2.61893		10	2.17937	1.13516	0.535806	0.408491	#DIV/0!	-1.80316	-1.76076	-1.4533	-2.40713
		11	1.64945	3.59219	0.923019	2.52363	0	3.26973	2.33298	2.28002	2.3012		11	-0.493368	3.59219	0.785115	-2.52363	#DIV/0!	-0.991967	-0.636594	-2.25883	-2.21645
		12	1.50632	2.84124	2.03633	2.20586	0	2.40183	3.87745	4.05168	2.69833		12	0.148544	0.0954929	-0.880588	-1.02909	#DIV/0!	-1.33136	-0.159155	-2.92061	-2.5501
		13	1.30484	1.94625	0.732073	0.901804	0	2.1105	1.64945	2.6454	2.44949		13	1.16697	-1.50102	0.350137	0.519892	#DIV/0!	-1.50632	0.472149	-2.50774	-2.44949
		14	2.15288	2.38594	1.69186	3.12165	0	3.21685	2.94707	2.53951	2.96294		14	-2.15288	2.16348	1.69186	-3.12165	#DIV/0!	3.21685	-1.30484	-0.663116	-2.67716
		15	1.00257	2.51304	2.1052	0.93893	0	1.36847	2.25883	2.47067	1.00788		15	-0.8965	-0.159155	1.16167	0.270561	#DIV/0!	-0.456235	0.190985	-2.01513	-0.435015
		No.	flexN2	ExtN2	RtN2	LtN2		FlexT2	ExtT2	RtT2	LtT2		No.	flexN2	ExtN2	RtN2	LtN2		FlexT2	ExtT2	RtT2	LtT2
		1	5.46887	2.67186	1.2094	1.37908	0	3.74012	5.39526	2.17407	4.4052		1	5.46887	-2.67186	-0.106103	-0.254646	#DIV/0!	-2.76714	-0.509282	-2.17407	-1.27303
		2	2.20586	4.2575	1.48511	2.55539	0	2.28002	6.52878	5.25852	3.24329		2	-2.07871	4.2575	1.46391	-2.15288	#DIV/0!	0.838156	-4.97432	-4.50011	-3.24329
		3	1.86676	2.15288	2.78831	1.01848	0	1.31545	2.58716	2.20586	2.48126		3	-1.86676	-1.53813	-1.66535	-0.530501	#DIV/0!	0.233426	1.0397	-0.297087	-0.636594
		4	3.46535	2.87299	2.49186	2.08931	0	1.88796	1.94095	3.25387	5.76311		4	0.371356	-1.17758	1.30484	-0.859372	#DIV/0!	-1.37908	1.53813	0.498673	0.201595
		5	2.13169	2.69304	1.68656	0.66842	0	2.44949	3.10578	1.38968	1.66535		5	2.13169	1.35787	-1.47451	-0.0742723	#DIV/0!	-0.392576	-2.57657	0.795724	0.328917
		6	1.89855	1.73956	2.24824	2.08931	0	3.35962	2.3118	3.72956	1.75016		6	0.562329	-0.169765	2.24824	1.17758	#DIV/0!	2.3012	-1.54873	1.95155	-0.0954929
		7	1.62295	2.26942	1.55933	1.33666	0	1.98334	2.77773	1.71836	2.25883		7	-1.19879	2.16348	-1.55933	1.23061	#DIV/0!	0.328917	-2.37535	1.18819	-0.647203
		8	2.85182	2.26942	1.90915	2.36476	0	2.51304	4.47902	1.33666	2.67186		8	2.85182	2.0999	-0.127324	2.36476	#DIV/0!	-1.11394	3.27502	0.488063	-1.12455
		9	0.84346	1.70776	1.18288	1.60704	0	1.61234	1.81906	2.55539	1.60174		9	-0.84346	-1.70776	0.45093	-1.60704	#DIV/0!	-0.519892	0.366051	-2.25883	-1.4321
		10	0.779811	1.19879	1.38438	0.684334	0	1.90385	4.56865	2.02043	2.91532		10	-0.0689671	-0.148544	-0.482759	0.18568	#DIV/0!	0.366051	-0.93893	1.34196	-0.159155
		11	1.40028	1.42679	2.15288	2.27472	0	2.4389	2.07341	2.49715	1.54343		11	-1.36847	0.960145	2.15288	-2.27472	#DIV/0!	-2.4389	-0.93893	-2.33828	1.22531
		12	2.24294	1.00788	1.39498	1.64945	0	1.71306	3.02643	4.01473	4.57392		12	-0.928323	-0.509282	-0.546415	-1.2147	#DIV/0!	-0.907107	-0.928323	-4.01473	0.381966
		13	1.47451	1.35787	0.991967	1.73426	0	1.18288	2.20586	1.36847	1.00257		13	0.785115	0.880588	0.503978	1.46921	#DIV/0!	-0.18568	-0.774507	-0.392576	-0.663116
		14	0.93893	2.34357	1.52222	2.06282	0	2.85182	1.60174	2.45479	1.89325		14	0.93893	1.26242	0.249341	-1.93565	#DIV/0!	1.2094	-0.498673	0.355441	1.81906
		15	0.965449	1.58584	1.95684	1.11925	0	3.30675	1.41619	1.57524	2.13169		15	0.615375	-0.832852	0.928323	-0.323612	#DIV/0!	0.148544	0.535806	-0.419101	-0.615375
