# Supplementary material for: Measurement properties of cervical joint position error in people with and without chronic neck pain
Source: PLoS One. 2023 Oct 12;18(10):e0292798. doi: 10.1371/journal.pone.0292798 (PMC10569517; doi:10.1371/journal.pone.0292798)
Supplement: S7 File — (XLSX) [file pone.0292798.s007.xlsx]

## Sheet: Sheet1
					Absolute error												Constant error
		No.	flexN1	ExtN1	RtN1	LtN1		FlexT1	ExtT1	RtT1	LtT1		No.	flexN1	ExtN1	RtN1	LtN1		FlexT1	ExtT1	RtT1	LtT1
		1	3.62389	3.0952	2.77773	2.91532	0	3.0423	2.99998	3.2856	3.43363		1	2.22705	3.0952	1.80316	-1.53813	#DIV/0!	-1.07152	-0.244036	-3.24329	-1.90915
		2	2.74597	2.16348	3.21156	1.76076	0	2.17407	1.27303	3.08462	2.70363		2	-2.74597	-0.445625	1.79256	-0.572939	#DIV/0!	-0.392576	0.0848826	-2.17407	-0.286477
		3	1.24121	1.93035	1.75016	0.912411	0	1.26242	1.93035	1.67595	1.37908		3	-1.24121	1.2094	-1.00788	0.297087	#DIV/0!	-0.901804	-1.71836	-1.67595	-1.2094
		4	1.59114	1.13516	1.65475	1.50632	0	1.94095	3.57105	2.52363	1.78196		4	0.954841	0.435015	0.445625	-0.127324	#DIV/0!	-1.36847	1.98334	1.25182	0.318307
		5	1.07152	2.67186	0.647203	1.59114	0	1.36847	3.02114	1.65475	2.06812		5	-0.0530516	1.59114	-0.137934	-0.657812	#DIV/0!	0.859372	-1.83496	0.742681	1.36847
		6	3.30675	2.91532	0.848764	0.774507	0	2.37535	1.41089	1.28364	3.63446		6	-0.190985	2.57657	-0.381966	-0.66842	#DIV/0!	0.106103	-0.66842	0.413796	0.244036
		7	2.08931	1.02909	0.75329	1.13516	0	1.2094	3.24329	2.52363	2.94707		7	-0.647203	-0.519892	0.413796	1.13516	#DIV/0!	0.063662	0.55172	0.806332	2.03633
		8	1.37908	0.832852	1.36847	2.3118	0	1.50632	0.838156	2.71951	2.52892		8	0.562329	0.00530516	-1.32605	-2.19526	#DIV/0!	-0.137934	-0.137934	-1.68125	-1.07682
		9	1.42149	1.56994	1.98864	2.40713	0	1.79786	5.19539	1.81376	2.17937		9	-0.286477	-1.34726	1.98864	-1.37908	#DIV/0!	0.366051	-3.02114	0.127324	-0.0371361
		10	2.14759	2.5448	1.85616	3.60276	0	3.07933	3.49177	3.9461	2.15818		10	2.14759	-0.954841	1.38968	-3.39134	#DIV/0!	-3.07933	0.599462	-3.9461	1.2041
		11	2.25353	1.70246	2.38065	2.68245	0	2.87828	2.74597	2.41242	1.18288		11	-1.87206	-1.47981	-2.12639	0.286477	#DIV/0!	-0.98136	-1.14576	-1.12985	-0.302392
		12	2.03633	0.832852	0.488063	1.40028	0	1.55403	1.90385	1.48511	2.00453		12	1.61234	0.514587	-0.254646	1.22	#DIV/0!	-1.45861	0.0265258	-0.572939	0.286477
		13	1.64945	2.68245	1.30484	0.594157	0	0.960145	1.76606	3.95138	2.51833		13	-1.00257	1.65475	0.901804	0.233426	#DIV/0!	0.482759	-0.259951	-1.14576	0.132629
		14	1.2041	2.82536	1.91445	1.01848	0	2.03633	2.76714	1.045	2.42831		14	-0.801028	2.82536	1.91445	-0.66842	#DIV/0!	2.03633	-0.169765	0.355441	2.42831
		15	1.65475	1.23061	1.18819	2.41242	0	8.97644	1.93035	2.04162	2.41772		15	-0.488063	-0.339527	1.10334	0.291782	#DIV/0!	-8.97644	-1.56994	0.493368	-2.41772
		No.	flexN2	ExtN2	RtN2	LtN2		FlexT2	ExtT2	RtT2	LtT2		No.	flexN2	ExtN2	RtN2	LtN2		FlexT2	ExtT2	RtT2	LtT2
		1	2.65069	5.25852	2.82007	2.86241	0	3.75069	3.53934	2.41772	2.01513		1	0.381966	5.25852	2.24824	-2.86241	#DIV/0!	-1.08212	-2.84124	2.41772	-0.636594
		2	1.99394	1.71836	1.68656	2.07871	0	1.19879	2.59775	3.35433	2.51833		2	-1.08212	-1.35787	-0.795724	-2.07871	#DIV/0!	-1.17758	-1.98334	-1.81906	-1.31015
		3	0.93893	0.901804	1.15107	0.954841	0	1.10864	2.47597	1.4427	1.00257		3	-0.93893	-0.901804	-1.09803	-0.954841	#DIV/0!	-1.10864	-2.47597	-1.4427	-0.811636
		4	2.99469	2.29591	2.95765	1.34726	0	1.84026	1.98334	1.99924	2.65069		4	2.99469	0.0159155	2.28002	-0.212206	#DIV/0!	-1.045	-0.689638	-0.535806	0.403186
		5	1.53813	1.71306	0.81694	0.615375	0	2.18997	4.76891	1.66535	1.83496		5	0.0106103	0.482759	0.222816	-0.318307	#DIV/0!	1.24652	-3.5869	0.923019	-0.66842
		6	3.34376	3.69258	1.94095	1.22531	0	3.63446	4.97432	2.6454	3.79823		6	-0.758594	2.80419	1.94095	-0.44032	#DIV/0!	0.031831	-2.39654	1.73426	1.53283
		7	1.89855	2.62422	1.26242	2.47597	0	1.81906	3.4442	1.99924	2.57657		7	-1.58054	0.864676	-0.424405	2.43361	#DIV/0!	0.153849	-2.36476	0.19629	-1.34726
		8	2.02043	1.59644	0.572939	1.93565	0	0.954841	2.84124	2.05222	1.54873		8	-1.62825	-0.334222	0.159155	-1.93565	#DIV/0!	-0.275866	-0.806332	-0.206901	-0.647203
		9	1.86676	2.09461	1.2147	1.90385	0	1.61234	4.06752	1.93035	2.26942		9	-1.50632	0.42971	-0.705551	-1.72366	#DIV/0!	0.509282	-4.06752	-1.93035	0.912411
		10	2.13169	3.03701	1.71306	2.6401	0	2.96823	1.2147	2.26942	2.71951		10	1.62295	1.79786	-0.323612	-2.19526	#DIV/0!	-2.44949	-0.44032	-0.721464	2.38065
		11	1.87206	1.68656	1.37908	1.46921	0	4.09919	2.37006	2.73538	3.41249		11	0.503978	-1.32605	-0.445625	0.557025	#DIV/0!	-2.57657	-2.37006	-0.254646	-1.08212
		12	1.05561	2.35946	1.48511	1.35787	0	1.90385	2.33828	1.51162	1.95155		12	0.397881	-0.259951	0.127324	1.26242	#DIV/0!	-1.32075	1.42679	0.0371361	-1.95155
		13	2.0999	1.58054	0.710856	1.51162	0	1.38968	1.28894	4.22584	2.40183		13	-2.0999	1.58054	0.456235	-1.47981	#DIV/0!	-1.17758	-0.98136	-3.22214	1.36317
		14	2.32769	1.4533	1.02379	1.31015	0	1.42679	1.49572	1.50102	1.95684		14	-2.32769	1.00788	0.419101	-0.397881	#DIV/0!	1.40559	0.721464	-0.0901877	1.45861
		15	1.27303	1.78196	1.61765	1.89325	0	2.00983	2.1105	2.92061	2.38594		15	0.66842	-1.78196	0.19629	1.89325	#DIV/0!	-1.10864	-0.710856	1.50102	-1.82436
