# Supplementary material for: Measurement properties of cervical joint position error in people with and without chronic neck pain
Source: PLoS One. 2023 Oct 12;18(10):e0292798. doi: 10.1371/journal.pone.0292798 (PMC10569517; doi:10.1371/journal.pone.0292798)
Supplement: S8 File — (XLSX) [file pone.0292798.s008.xlsx]

## Sheet: Sheet1
								Sitting
			Healthy participants (absolute error)							Healthy participants (constant error)
			No.	Flexion	Extension	Rt rotation	Lt rotation			No.	Flexion	Extension	Rt rotation	Lt rotation
			1	2.29061	3.82464	1.06091	1.79256			1	-0.848764	3.82464	-0.148544	0.75329
			2	1.88796	3.77182	5.80512	2.62951			2	-2.85182	8.32312	2.71421	0.0106103
			3	2.82007	1.95155	2.16348	1.69716			3	-2.26942	1.95155	0.318307	-1.69716
			4	1.00788	0.976056	0.891196	1.81376			4	-0.456235	-0.148544	-0.169765	1.68656
			5	2.08931	3.41249	9.36939	5.248			5	0.435015	-3.41249	9.36939	5.248
			6	2.60834	1.80316	2.97882	0.986663			6	1.48511	-0.063662	0.625985	0.392576
			7	1.4533	1.70776	2.21645	1.30484			7	-1.32605	-0.541111	-1.51692	0.413796
			8	1.93035	2.28002	1.60174	0.848764			8	-1.37908	1.62295	-1.38968	0.063662
			9	3.5182	1.89855	3.26444	2.39654			9	3.30675	1.64415	2.07871	-1.56994
			10	2.86241	1.46391	2.93649	1.38968			10	-2.03633	1.0397	0.244036	-1.19879
			11	2.26942	2.66128	0.944234	1.4533			11	1.08212	0.392576	0.498673	-0.222816
			12	2.46008	2.49186	0.689638	1.67595			12	2.46008	1.98334	0.477454	1.67595
			13	1.87736	1.448	2.96823	2.28002			13	-1.87736	-0.291782	-2.96823	-2.28002
			14	3.11107	2.31709	1.85086	1.06622			14	2.40183	1.89325	-0.663116	-0.419101
			15	1.93565	0.99727	1.4321	1.73956			15	0.705551	0.488063	-1.4321	-1.73956
			16	2.17937	1.62295	1.18288	1.02379			16	2.17937	1.13516	0.535806	0.408491
			17	1.64945	3.59219	0.923019	2.52363			17	-0.493368	3.59219	0.785115	-2.52363
			18	1.50632	2.84124	2.03633	2.20586			18	0.148544	0.0954929	-0.880588	-1.02909
			19	2.18997	2.0999	5.56348	1.55933			19	2.04162	2.0999	5.56348	-1.15637
			20	1.30484	1.94625	0.732073	0.901804			20	1.16697	-1.50102	0.350137	0.519892
			21	2.13699	1.35787	2.20056	2.33828			21	-1.38438	-0.137934	2.20056	2.13699
			22	2.15288	2.38594	1.69186	3.12165			22	-2.15288	2.16348	1.69186	-3.12165
			23	1.00257	2.51304	2.1052	0.93893			23	-0.8965	-0.159155	1.16167	0.270561
			Average	2.09758	2.23325	2.46124	1.86677			avg	-0.0243132	1.13017	0.845498	-0.146858
			SD	0.630955	0.827803	2.02334	0.969123			SD	1.78693	2.23912	2.53568	1.81427
								Standing
			Healthy participants (absolute error)							Healthy participants (constant error)
			No.	Flexion	Extension	Rt rotation	Lt rotation			No.	Flexion	Extension	Rt rotation	Lt rotation
			1	1.65475	2.14229	1.23061	4.46848			1	-1.0397	-0.424405	-0.594157	-4.46848
			2	3.62389	3.0952	2.77773	2.91532			2	2.22705	3.0952	1.80316	-1.53813
			3	2.74597	2.16348	3.21156	1.76076			3	-2.74597	-0.445625	1.79256	-0.572939
			4	1.24121	1.93035	1.75016	0.912411			4	-1.24121	1.2094	-1.00788	0.297087
			5	5.7211	3.88801	4.48957	5.9836			5	-5.7211	3.88801	4.48957	5.9836
			6	1.59114	1.13516	1.65475	1.50632			6	0.954841	0.435015	0.445625	-0.127324
			7	0.848764	1.37908	0.66842	3.06346			7	-0.700247	0.445625	0.0530516	-2.15288
			8	1.07152	2.67186	0.647203	1.59114			8	-0.0530516	1.59114	-0.137934	-0.657812
			9	3.30675	2.91532	0.848764	0.774507			9	-0.190985	2.57657	-0.381966	-0.66842
			10	3.06346	3.60276	4.7531	6.52878			10	2.59775	3.49706	3.74012	4.63717
			11	2.08931	1.02909	0.75329	1.13516			11	-0.647203	-0.519892	0.413796	1.13516
			12	2.7248	2.88357	2.42831	0.880588			12	2.36476	0.954841	2.38594	0.435015
			13	1.85086	1.68125	2.00983	2.12639			13	1.11925	0.132629	0.663116	-1.57524
			14	1.37908	0.832852	1.36847	2.3118			14	0.562329	0.00530516	-1.32605	-2.19526
			15	1.42149	1.56994	1.98864	2.40713			15	-0.286477	-1.34726	1.98864	-1.37908
			16	2.14759	2.5448	1.85616	3.60276			16	2.14759	-0.954841	1.38968	-3.39134
			17	2.25353	1.70246	2.38065	2.68245			17	-1.87206	-1.47981	-2.12639	0.286477
			18	0.477454	3.45477	3.52349	1.56463			18	-0.328917	3.45477	3.01585	-1.18288
			19	2.03633	0.832852	0.488063	1.40028			19	1.61234	0.514587	-0.254646	1.22
			20	1.64945	2.68245	1.30484	0.594157			20	-1.00257	1.65475	0.901804	0.233426
			21	1.2041	2.82536	1.91445	1.01848			21	-0.801028	2.82536	1.91445	-0.66842
			22	1.65475	1.23061	1.18819	2.41242			22	-0.488063	-0.339527	1.10334	0.291782
			avg	2.07988	2.19061	1.96528	2.34732			avg	-0.160576	0.944041	0.92144	-0.275386
			SD	1.14111	0.925385	1.18693	1.60228			SD	1.90046	1.66006	1.64738	2.28511
