# Supplementary material for: Measurement properties of cervical joint position error in people with and without chronic neck pain
Source: PLoS One. 2023 Oct 12;18(10):e0292798. doi: 10.1371/journal.pone.0292798 (PMC10569517; doi:10.1371/journal.pone.0292798)
Supplement: S9 File — (XLSX) [file pone.0292798.s009.xlsx]

## Sheet: Sheet1
				Absolute error												Constant error
				Laser											Laser
	No.	flexN1	ExtN1	RtN1	LtN1		FlexT1	ExtT1	RtT1	LtT1		No.	flexN1	ExtN1	RtN1	LtN1		FlexT1	ExtT1	RtT1	LtT1
	1	2.3118	0.912411	2.84124	1.28364	0	0.827548	1.30484	1.4427	3.52877		1	-0.594157	0.403186	2.84124	-1.09273	#DIV/0!	-0.509282	-0.0954929	-1.01848	-0.180375
	2	1.88796	3.77182	5.80512	2.62951	0	3.26444	3.01056	2.28002	4.2786		2	0	3.20099	5.42681	-0.700247	#DIV/0!	1.90915	-0.509282	-0.180375	2.69304
	3	2.39654	1.34726	2.22705	1.95155	0	3.13752	4.09919	1.99394	3.6556		3	-1.42149	1.34726	0.488063	-1.61234	#DIV/0!	1.87736	-3.31732	0.275866	1.91975
	4	1.07152	1.4427	1.72896	2.05752	0	1.78196	0.891196	0.859372	2.0999		4	-0.689638	0.891196	-1.51692	2.05752	#DIV/0!	-1.78196	-0.212206	-0.0954929	-1.08212
	5	1.2094	3.69786	3.78238	3.66616	0	6.24585	4.08863	3.87745	3.61332		5	1.0397	-3.69786	3.78238	3.66616	#DIV/0!	-6.24585	0.615375	2.58716	1.34726
	6	4.08863	1.79256	1.75016	2.01513	0	3.15867	3.42306	3.19041	3.27502		6	4.08863	-0.625985	1.75016	0.806332	#DIV/0!	-2.22705	1.17758	1.77136	-0.923019
	7	0.795724	1.58054	1.70776	0.965449	0	2.08931	3.08462	2.44949	1.63355		7	-0.583548	-1.58054	-1.22	-0.625985	#DIV/0!	-0.328917	-1.24121	0.0954929	-0.0848826
	8	1.60174	2.3012	1.06091	0.572939	0	3.25387	2.08931	3.35962	3.48649		8	-0.541111	-1.19879	-0.339527	-0.572939	#DIV/0!	3.25387	-1.77136	1.49572	-0.0742723
	9	2.05752	4.77418	3.23272	3.63446	0	3.48649	4.3208	2.25883	6.72769		9	-1.69716	4.77418	3.23272	-1.34726	#DIV/0!	2.34357	-2.18467	1.47451	-3.12694
	10	2.15288	2.01513	3.25387	2.67186	0	1.38968	1.88796	3.22214	1.46391		10	0.604766	-1.29424	3.25387	2.65069	#DIV/0!	0.519892	-1.25182	-0.0212207	-1.46391
	11	2.16348	1.59114	1.36847	1.33666	0	6.93689	2.18467	4.02529	2.02573		11	-0.636594	0.360746	-0.774507	-0.954841	#DIV/0!	-1.38968	-0.403186	1.4427	1.13516
	12	3.70843	2.55539	2.38594	1.72896	0	2.34357	5.31112	1.79256	3.21156		12	3.70843	2.55539	2.38594	1.51692	#DIV/0!	-0.201595	-5.31112	0.456235	3.02114
	13	1.45861	1.46391	1.90915	1.61234	0	3.38077	1.79256	1.68125	1.15637		13	-0.16446	-0.636594	-1.88796	-1.27303	#DIV/0!	-1.98334	-0.169765	0.663116	-0.965449
	14	2.39654	2.31709	2.03633	3.04759	0	3.75597	3.37548	2.14229	2.82007		14	0.689638	-0.217511	0.912411	-2.94178	#DIV/0!	0.42971	-1.00257	-1.77136	0.350137
	15	2.38065	1.30484	2.18997	2.27472	0	1.86146	3.00633	1.31545	3.42834		15	1.66005	-1.06091	-2.18997	-2.27472	#DIV/0!	-0.44032	-1.27939	0.498673	0.885892
	Mean	2.11209	2.1912	2.48533	2.09657	0	3.1276	2.92469	2.39272	3.09366		Mean	0.364204	0.214701	1.07631	-0.179884	#DIV/0!	-0.318296	-1.13043	0.511593	0.230094
	SD	0.8604	1.0566	1.14514	0.880073	0	1.59739	1.1897	0.918877	1.32772		SD	1.63203	2.04995	2.28301	1.83205	#DIV/0!	2.24792	1.54866	1.08311	1.5959
				Noraxon											Noraxon
	No.	flexN2	ExtN2	RtN2	LtN2		FlexT2	ExtT2	RtT2	LtT2		No.	flexN2	ExtN2	RtN2	LtN2		FlexT2	ExtT2	RtT2	LtT2
	1	2.45706	1.01838	3.95625	1.0807	0	0.512535	1.12445	1.02305	2.70526		1	-1.38808	0.227626	3.95625	-0.6597	0	-0.014504	0.140016	-0.37185	-0.487154
	2	3.21711	4.32243	8.39341	8.40139	0	3.28566	2.36991	1.21478	4.73153		2	1.59718	3.68846	8.39341	8.48521	0	2.21031	-0.315967	1.21478	4.36992
	3	2.9472	1.67483	2.94595	2.68212	0	1.22922	1.43384	3.61394	2.77547		3	-1.87428	0.53289	0.147377	-0.591614	0	0.506841	-0.570017	3.59538	1.29628
	4	0.872519	1.26241	1.97886	5.46843	0	1.54802	0.5785	2.4774	2.14431		4	0.240361	-0.00373323	-1.28332	5.46843	0	0.0904967	0.282993	2.27951	1.29164
	5	0.793456	3.39403	4.58138	4.45406	0	2.22858	2.16841	2.81339	2.37341		5	0.712323	-2.42431	4.58138	4.45406	0	-1.59184	1.12494	2.60301	1.25868
	6	4.02139	1.919	3.02524	3.54012	0	1.89176	2.37627	2.12945	2.8792		6	4.02139	1.6456	3.02524	3.16809	0	1.89176	1.80203	1.9266	-0.677399
	7	0.709202	1.13544	1.8575	2.03907	0	0.902801	1.7013	2.27027	1.11024		7	0.118287	0.2173	-1.00479	1.58004	0	0.148005	0.799961	1.72356	-0.520318
	8	1.72911	2.47735	1.4579	1.0448	0	1.14284	1.58486	2.62067	2.00424		8	0.0332311	-1.15174	0.245134	0.868528	0	1.14284	0.368571	1.73192	-0.430065
	9	0.976504	0.628139	3.90915	4.29253	0	1.48332	1.67011	1.42261	4.34325		9	0.785371	0.0762374	2.17426	-1.83535	0	1.48332	0.192565	0.219692	-1.27371
	10	2.90909	2.43063	6.30407	4.48994	0	1.30165	1.42027	2.6199	1.23845		10	2.87818	-1.20559	6.30407	4.48994	0	0.746466	-0.49131	2.32378	-0.681868
	11	1.12405	1.38378	1.22103	0.750122	0	1.02972	0.809648	3.03658	1.28829		11	0.269343	-0.988417	0.00358414	-0.0163919	0	-0.735514	0.716224	2.18279	-0.0705794
	12	1.88216	1.15656	5.12312	2.35044	0	1.35182	1.12929	2.21329	4.30375		12	1.77968	-0.252625	2.53922	2.35044	0	0.550072	-0.232565	-0.758619	-0.070979
	13	1.37964	1.39965	5.35106	1.99336	0	2.62247	1.47121	1.17029	1.48488		13	0.0594361	0.130558	-3.82219	0.112744	0	-0.987754	-0.115313	1.00799	-0.917001
	14	3.18471	3.4524	2.35189	2.54374	0	2.84984	2.21102	4.5808	4.62396		14	1.40522	-0.526287	1.48333	-0.84983	0	0.330556	-0.228919	-2.79711	-2.68745
	15	1.44888	0.83448	1.38451	1.11348	0	1.04898	0.975042	1.0416	3.35729		15	0.999477	-0.350574	-0.988937	-0.791201	0	0.181797	-0.123086	0.616523	-2.05975
	Mean	1.97681	1.8993	3.58942	3.08295	0	1.62861	1.53494	2.2832	2.75757		Mean	0.775808	-0.0256409	1.71693	1.74889	0	0.396857	0.223342	1.16653	-0.11065
	SD	1.02889	1.05726	1.99993	2.00428	0	0.762795	0.543239	0.981239	1.2262		SD	1.43369	1.33683	3.09264	2.83253	0	0.998266	0.631991	1.54469	1.62071
