# Supplementary material for: Measurement properties of cervical joint position error in people with and without chronic neck pain
Source: PLoS One. 2023 Oct 12;18(10):e0292798. doi: 10.1371/journal.pone.0292798 (PMC10569517; doi:10.1371/journal.pone.0292798)
Supplement: S10 File — (XLSX) [file pone.0292798.s010.xlsx]

## Sheet: Sheet1
					Absolute error												Constant error
					Laser											Laser
		No.	flexN1	ExtN1	RtN1	LtN1		FlexT1	ExtT1	RtT1	LtT1		No.	flexN1	ExtN1	RtN1	LtN1		FlexT1	ExtT1	RtT1	LtT1
		1	2.40713	2.90474	4.44738	1.31545	0	3.40191	2.60834	2.68245	1.16697		1	2.40713	-2.29061	4.44738	0.063662	#DIV/0!	-2.70363	1.35787	2.15288	0.275866
		2	2.1105	3.62389	3.39134	2.76714	0	2.95765	4.2786	6.67536	4.73203		2	0.901804	3.62389	2.35417	2.1105	#DIV/0!	-1.00788	-1.12455	-4.3208	1.36847
		3	2.56598	2.58716	1.75016	2.7248	0	2.40713	4.363	3.42306	5.07961		3	-0.233426	-1.06091	-0.116713	-1.85616	#DIV/0!	-0.244036	3.39134	-1.4321	2.3118
		4	1.68656	1.96214	1.86676	1.18819	0	1.50632	1.71836	1.31545	2.7989		4	-1.68656	0.116713	-0.424405	0.742681	#DIV/0!	-1.50632	-1.40028	0.254646	-2.7989
		5	4.67933	2.36476	3.40191	9.39004	0	5.95211	11.0751	3.84576	6.41355		5	4.67933	2.3012	2.47067	9.39004	#DIV/0!	-5.95211	-11.0751	3.33847	6.26681
		6	2.28002	0.710856	1.2094	2.91532	0	2.87299	2.20586	2.56598	1.52753		6	-1.28364	0.562329	-0.403186	2.91532	#DIV/0!	-1.11394	-0.806332	0.86998	1.06091
		7	0.86998	1.78196	1.02909	1.30484	0	1.96214	2.20586	1.86676	1.28364		7	0.488063	-0.212206	0.116713	-0.604766	#DIV/0!	-1.77136	-1.10334	-0.063662	-0.435015
		8	1.64415	1.61234	1.46391	1.4533	0	4.22584	4.99538	4.00417	3.24329		8	-1.64415	-1.10334	0	0.986663	#DIV/0!	4.22584	-4.02529	4.00417	1.76076
		9	1.81376	2.00453	0.75329	1.19879	0	5.00591	2.55539	1.49572	4.17308		9	-1.19879	-1.70776	-0.031831	0.647203	#DIV/0!	-3.93026	1.28364	-0.710856	0.55172
		10	2.3012	3.54991	5.05855	2.03633	0	3.99361	3.81407	4.79525	1.36847		10	0.838156	1.41089	5.05855	1.71836	#DIV/0!	-2.04692	-3.81407	-2.91532	-0.66842
		11	1.86676	1.09273	1.24121	0.838156	0	1.71836	3.63446	2.41772	2.73538		11	-1.63355	0.0954929	-1.00788	0.625985	#DIV/0!	1.08212	-0.159155	2.41772	-0.190985
		12	1.56994	7.13546	4.07808	1.83496	0	2.23764	2.01513	3.06346	3.84576		12	0.636594	7.13546	3.86689	1.83496	#DIV/0!	-0.562329	-0.806332	2.59775	3.59219
		13											13
		14	2.37535	2.08931	1.19349	1.25182	0	2.07871	3.01585	1.47451	1.23061		14	1.86676	0.647203	0.387271	0.254646	#DIV/0!	-1.42149	1.67065	1.47451	-0.106103
		15	1.62295	2.17407	1.29954	1.59114	0	2.91003	2.87828	2.59775	1.4374		15	0.0742723	-1.37908	-1.17228	-1.47451	#DIV/0!	-2.91003	-0.758594	0.254646	-0.514587
		16											16
		17											17
						Noraxon											Noraxon
		No.	flexN2	ExtN2	RtN2	LtN2		FlexT2	ExtT2	RtT2	LtT2		No.	flexN2	ExtN2	RtN2	LtN2		FlexT2	ExtT2	RtT2	LtT2
		1	2.26897	3.8312	3.57359	1.45588	0	3.40992	2.35738	3.50899	3.94613		1	2.26897	-2.56794	3.47506	1.10289	0	-2.2741	0.673941	3.00918	3.94613
		2	2.06576	3.82997	5.20035	2.0656	0	2.9985	2.3195	4.21199	4.11954		2	1.12049	3.82997	5.15382	1.76676	0	2.9985	0.761055	-1.42911	2.76967
		3	2.80338	4.58585	1.68102	3.3709	0	2.02901	3.75749	2.65249	3.74144		3	-0.243769	-3.27561	1.03264	-1.22165	0	0.623435	-2.56154	1.73792	2.35666
		4	1.33702	2.24791	1.46446	1.6691	0	0.679589	1.14619	2.64363	2.23578		4	-0.955016	-0.230454	-0.39297	1.27713	0	0.328218	0.745673	2.64363	-1.59698
		5	5.50985	4.36334	7.79783	9.92171	0	3.51264	9.51741	4.77256	5.5535		5	5.50985	4.36334	7.79783	9.92171	0	-2.44047	-6.79815	4.77256	1.35605
		6	2.39491	0.841142	2.07237	6.84154	0	2.85709	0.817526	2.6322	2.16035		6	-0.293497	0.586738	-1.48027	6.84154	0	2.23687	0.660175	1.92814	2.13625
		7	0.731591	2.66957	1.62393	1.22088	0	0.911465	1.7463	2.28329	2.12568		7	0.129244	1.6239	0.890998	0.651813	0	0.128285	-0.429252	1.38027	-0.332481
		8	1.41793	2.59569	1.38829	2.92102	0	0.842923	3.0595	5.51045	2.50122		8	0.215293	-0.774521	-0.182072	2.92102	0	0.630762	-1.00501	5.51045	2.50122
		9	1.00681	4.56838	1.16839	2.05998	0	1.97325	1.39365	0.689945	2.22032		9	-0.506328	-3.26313	-0.834566	2.05998	0	-1.40946	1.1818	0.689945	-0.741402
		10	1.53911	1.02275	3.69884	3.32732	0	0.721855	1.55408	4.24075	6.7571		10	1.03451	-0.39717	3.69884	3.32732	0	0.100775	0.890001	2.2575	-4.8265
		11	1.95856	2.13417	0.796778	1.18261	0	0.701831	1.9718	2.58819	2.389		11	-0.762432	-1.50884	-0.346697	1.18261	0	-0.049562	1.9718	2.58819	1.08634
		12	1.85468	8.28941	4.81324	3.2969	0	0.735538	1.64498	2.96491	6.20129		12	1.13297	8.28941	4.81324	3.24484	0	-0.267197	1.3484	2.52212	6.20129
		13											13
		14	2.05422	1.85153	1.2118	1.39593	0	1.97617	1.87678	2.92246	1.21293		14	1.60071	0.457437	0.240818	-0.997092	0	-0.685947	0.543612	2.92246	-0.164987
		15	1.42151	1.23571	0.97786	1.94126	0	1.79369	1.66875	2.30422	1.15494		15	-0.181891	-0.541018	-0.698472	-0.821121	0	-1.28121	-0.264655	1.39822	0.602723
		16											16
		17											17
