# Supplementary material for: Measurement properties of cervical joint position error in people with and without chronic neck pain
Source: PLoS One. 2023 Oct 12;18(10):e0292798. doi: 10.1371/journal.pone.0292798 (PMC10569517; doi:10.1371/journal.pone.0292798)
Supplement: S11 File — (XLSX) [file pone.0292798.s011.xlsx]

## Sheet: Sheet1
													Session 1
				No.	Gender	Age	Height	Weight	NDI	NRS	DHI				TSK
											Functional	Emotional	Physical	Total
				1	F	20	158	62	22	2	16	6	2	24	34
				2	F	24	168	54	28	6	22	30	26	78	31
				3	F	28	168	56	32	6	14	6	6	26	52
				4	F	27	160	120	28	3	12	10	6	28	49
				5	F	25	161	47	22	3	6	6	0	12	40
				6	F	20	160	51	24	6	8	6	2	16	42
				7	M	21	189	113	28	7	12	6	2	20	46
				8	F	20	59	160	24	2	4	8	4	16	35
				9	M	29	175	99.8	30	4	12	10	2	24	38
				10	F	23	161	55	38	3	8	4	2	14	38
				11	M	30	188	100	22	3	8	6	0	14	41
				12	F	28	160	57	24	5	14	10	16	40	36
				13	F	23	167.6	75	32	6	8	8	4	20	41
				14	M	31	170	76.5	46	0	12	4	6	22	29
				15	F	30	162	67	22	5	20	12	8	40	40
				16	M	33	173	91	22	3	10	6	2	18	46
				17	F	18	159	51	28	3	8	6	0	14	38
				18	M	35	170	95	32	7	10	18	10	38	48
				19	M	28	179	72	20	3	14	10	6	30	40
				20	M	25	162	70	28	4	8	8	4	20	38
				Total	12 F, 8 M	25.9	162.48	78.615	27.6	4.05	11.3	9	5.4	25.7	40.1
						4.75616	26.0149	29.0733	6.3445	1.87715	4.50847	5.8938	6.19338	15.0126	5.90183
											Session 2
											DHI				TSK
						No.	Gender	Age	Height	Weight	Functional	Emotional	Physical	Total
						1	F	20	158	62	12	8	2	22	36
						2	F	24	168	54	12	10	8	30	40
						3	F	28	168	56	12	10	6	28	46
						4	F	25	161	47	6	8	4	18	39
						5	F	20	160	51	12	6	4	22	39
						6	M	21	189	113	22	4	0	26	46
						7	F	20	59	160	6	8	4	18	46
						8	M	29	175	99.8	10	10	2	22	36
						9	F	23	161	55	8	6	2	16	38
						10	M	30	188	100	8	8	2	18	40
						11	F	28	160	57	12	10	8	30	39
						12	F	23	167.6	75	8	6	4	18	37
						13	M	31	170	76.5	10	10	10	30	26
						14	F	30	162	67	12	10	6	28	42
						15	M	33	173	91	6	6	4	16	46
						16	F	18	159	51	8	6	6	20	41
						17	M	35	170	95	14	16	6	36	48
						18	M	28	179	72	16	14	10	40	39
						19	M	25	162	70	6	8	10	24	36
							11 F, 8 M	25.8421	162.611	76.4368	10.5263	8.63158	5.15789	24.3158	40
								4.87924	26.7211	28.1435	4.04651	2.90995	3.00487	6.83986	5.1316
