# Supplementary material for: Measurement properties of cervical joint position error in people with and without chronic neck pain
Source: PLoS One. 2023 Oct 12;18(10):e0292798. doi: 10.1371/journal.pone.0292798 (PMC10569517; doi:10.1371/journal.pone.0292798)
Supplement: S12 File — (XLSX) [file pone.0292798.s012.xlsx]

## Sheet: Sheet1
		Healthy participants (absolute error)						NP participants (absolute error)
		No.	Flexion	Extension	Rt rotation	Lt rotation		No.	Flexion	Extension	Rt rotation	Lt rotation
		1	2.29061	3.82464	1.06091	1.79256		1	2.00983	8.03724	1.91445	3.18512
		2	1.88796	3.77182	5.80512	2.62951		2	1.93565	2.41242	1.61234	2.52363
		3	2.82007	1.95155	2.16348	1.69716		3	2.07871	3.70315	0.811636	1.42149
		4	1.00788	0.976056	0.891196	1.81376		4	2.83594	4.9164	2.31709	5.92587
		5	2.08931	3.41249	9.36939	5.248		5	2.19526	1.448	2.3118	5.66332
		6	2.60834	1.80316	2.97882	0.986663		6	3.49706	2.41242	2.91532	1.88796
		7	1.4533	1.70776	2.21645	1.30484		7	2.89416	2.15288	2.76714	2.66128
		8	1.93035	2.28002	1.60174	0.848764		8	7.10412	7.80304	2.94178	1.40559
		9	3.5182	1.89855	3.26444	2.39654		9	2.53951	3.58162	2.20586	2.7989
		10	2.86241	1.46391	2.93649	1.38968		10	7.04142	6.04656	1.51162	3.25387
		11	2.26942	2.66128	0.944234	1.4533		11	5.63179	7.75096	7.29211	7.93839
		12	2.46008	2.49186	0.689638	1.67595		12	4.65825	2.20056	3.10049	5.49516
		13	1.87736	1.448	2.96823	2.28002		13	1.72896	3.03172	1.58584	0.970752
		14	3.11107	2.31709	1.85086	1.06622		14	0.954841	6.62302	2.06812	3.47063
		15	1.93565	0.99727	1.4321	1.73956		15	4.83739	2.22175	6.45546	7.86031
		16	2.17937	1.62295	1.18288	1.02379		16	5.42681	3.53406	5.7211	0.779811
		17	1.64945	3.59219	0.923019	2.52363		17	3.32261	2.9894	6.08328	2.57657
		18	1.50632	2.84124	2.03633	2.20586		18	7.03097	9.54489	1.48511	4.6846
		19	2.18997	2.0999	5.56348	1.55933		19	16.0693	10.0395	8.7641	5.1375
		20	1.30484	1.94625	0.732073	0.901804		20	3.6556	5.62654	6.86369	3.9725
		21	2.13699	1.35787	2.20056	2.33828
		22	2.15288	2.38594	1.69186	3.12165
		23	1.00257	2.51304	2.1052	0.93893		avg	4.37241	4.8038	3.53642	3.68066
		Average	2.09758	2.23325	2.46124	1.86677
								NP participants (constant error)
		Healthy participants (constant error)
								No.	Flexion	Extension	Rt rotation	Lt rotation
		No.	Flexion	Extension	Rt rotation	Lt rotation		1	0.100798	8.03724	-1.91445	-2.18997
		1	-0.848764	3.82464	-0.148544	0.75329		2	-1.63885	0.610071	-0.0424413	-2.52363
		2	-2.85182	8.32312	2.71421	0.0106103		3	-1.61234	-0.663116	-0.270561	-0.456235
		3	-2.26942	1.95155	0.318307	-1.69716		4	-2.83594	-4.9164	-1.77666	-5.92587
		4	-0.456235	-0.148544	-0.169765	1.68656		5	1.58054	-1.15107	-1.63355	-5.66332
		5	0.435015	-3.41249	9.36939	5.248		6	3.13752	0.249341	-1.96214	-1.10334
		6	1.48511	-0.063662	0.625985	0.392576		7	-2.49186	1.36847	1.89855	-1.68656
		7	-1.32605	-0.541111	-1.51692	0.413796		8	6.72769	-7.80304	-1.88266	1.27833
		8	-1.37908	1.62295	-1.38968	0.063662		9	0.631289	0.795724	1.80316	-1.33666
		9	3.30675	1.64415	2.07871	-1.56994		10	-7.04142	6.04656	0.917715	-3.25387
		10	-2.03633	1.0397	0.244036	-1.19879		11	-5.63179	7.75096	7.29211	-7.93839
		11	1.08212	0.392576	0.498673	-0.222816		12	4.65825	-0.19629	-1.05561	-5.49516
		12	2.46008	1.98334	0.477454	1.67595		13	-0.222816	2.34357	-1.58584	-0.854068
		13	-1.87736	-0.291782	-2.96823	-2.28002		14	-0.350137	-6.62302	0.99727	-3.47063
		14	2.40183	1.89325	-0.663116	-0.419101		15	-4.83739	1.50102	-6.45546	-7.86031
		15	0.705551	0.488063	-1.4321	-1.73956		16	5.42681	3.53406	5.7211	-0.779811
		16	2.17937	1.13516	0.535806	0.408491		17	3.16396	-2.21645	-6.08328	-1.36847
		17	-0.493368	3.59219	0.785115	-2.52363		18	-3.26444	8.26078	-0.0954929	4.6846
		18	0.148544	0.0954929	-0.880588	-1.02909		19	16.0693	10.0395	8.7641	-5.1375
		19	2.04162	2.0999	5.56348	-1.15637		20	3.16925	-1.29424	6.86369	-1.34726
		20	1.16697	-1.50102	0.350137	0.519892
		21	-1.38438	-0.137934	2.20056	2.13699
		22	-2.15288	2.16348	1.69186	-3.12165		avg	0.736923	1.28368	0.474978	-2.62141
		23	-0.8965	-0.159155	1.16167	0.270561
		avg	-0.0243132	1.13017	0.845498	-0.146858
