# Supplementary material for: Measurement properties of cervical joint position error in people with and without chronic neck pain
Source: PLoS One. 2023 Oct 12;18(10):e0292798. doi: 10.1371/journal.pone.0292798 (PMC10569517; doi:10.1371/journal.pone.0292798)
Supplement: S13 File — (XLSX) [file pone.0292798.s013.xlsx]

## Sheet: Sheet1
			Healthy participants (absolute error)							NP participants (absolute error)
			No.	Flexion	Extension	Rt rotation	Lt rotation			No.	Flexion	Extension	Rt rotation	Lt rotation
			1	1.65475	2.14229	1.23061	4.46848			1	3.88801	1.76076	3.3279	2.45479
			2	3.62389	3.0952	2.77773	2.91532			2	2.82007	7.22424	2.89945	2.05222
			3	2.74597	2.16348	3.21156	1.76076			3	2.27472	3.35962	1.19349	1.32075
			4	1.24121	1.93035	1.75016	0.912411			4	4.84793	4.04641	2.85182	4.7531
			5	5.7211	3.88801	4.48957	5.9836			5	4.09391	2.06812	4.65298	1.61765
			6	1.59114	1.13516	1.65475	1.50632			6	3.06875	2.28002	1.23061	1.38438
			7	0.848764	1.37908	0.66842	3.06346			7	1.90385	3.33318	2.0999	1.53813
			8	1.07152	2.67186	0.647203	1.59114			8	6.39783	3.53406	1.60174	1.82436
			9	3.30675	2.91532	0.848764	0.774507			9	3.11107	3.26973	2.26413	2.96294
			10	3.06346	3.60276	4.7531	6.52878			10	8.13085	4.4632	3.2856	2.12639
			11	2.08931	1.02909	0.75329	1.13516			11	5.43207	13.5258	2.35946	2.47067
			12	2.7248	2.88357	2.42831	0.880588			12	6.48165	3.98306	5.09013	2.25883
			13	1.85086	1.68125	2.00983	2.12639			13	2.03103	1.33136	1.90915	1.18288
			14	1.37908	0.832852	1.36847	2.3118			14	2.65598	5.91537	3.3279	3.75597
			15	1.42149	1.56994	1.98864	2.40713			16	4.71095	2.99998	4.99011	5.51092
			16	2.14759	2.5448	1.85616	3.60276			17	9.55521	2.45479	1.82436	4.61609
			17	2.25353	1.70246	2.38065	2.68245			18	3.31732	6.26681	1.16697	3.67673
			18	0.477454	3.45477	3.52349	1.56463			19	1.86146	2.88357	6.74862	5.31112
			19	2.03633	0.832852	0.488063	1.40028			20	14.171	2.76185	9.67382	8.7641
			20	1.64945	2.68245	1.30484	0.594157			21	7.96961	3.86161	5.84713	1.80846
			21	1.2041	2.82536	1.91445	1.01848			22
			22	1.65475	1.23061	1.18819	2.41242			avg	4.93616	4.06618	3.41726	3.06952
			avg	2.07988	2.19061	1.96528	2.34732
										NP participants (constant error)
			Healthy participants (constant error)
										No.	Flexion	Extension	Rt rotation	Lt rotation
			No.	Flexion	Extension	Rt rotation	Lt rotation			1	3.40191	1.67595	-3.3279	2.17937
			1	-1.0397	-0.424405	-0.594157	-4.46848			2	-2.82007	7.22424	-2.89945	1.71306
			2	2.22705	3.0952	1.80316	-1.53813			3	-1.08743	-0.328917	0.652507	-0.769203
			3	-2.74597	-0.445625	1.79256	-0.572939			4	-4.84793	-4.04641	-2.85182	-4.7531
			4	-1.24121	1.2094	-1.00788	0.297087			5	-0.281171	0.180375	-4.65298	-1.22531
			5	-5.7211	3.88801	4.48957	5.9836			6	2.94178	-1.22	0.159155	-1.07682
			6	0.954841	0.435015	0.445625	-0.127324			7	-1.90385	2.42301	1.46391	-1.36847
			7	-0.700247	0.445625	0.0530516	-2.15288			8	2.34887	-3.53406	0.318307	0.350137
			8	-0.0530516	1.59114	-0.137934	-0.657812			9	0.991967	2.33828	0.578243	-0.376661
			9	-0.190985	2.57657	-0.381966	-0.66842			10	-8.13085	4.4632	-3.2856	-1.11925
			10	2.59775	3.49706	3.74012	4.63717			11	-5.43207	13.5258	1.60704	2.47067
			11	-0.647203	-0.519892	0.413796	1.13516			12	6.48165	-3.98306	-4.19418	-1.67595
			12	2.36476	0.954841	2.38594	0.435015			13	0.811636	0.652507	1.73956	0.143239
			13	1.11925	0.132629	0.663116	-1.57524			14	-0.461539	-5.91537	2.83065	3.52349
			14	0.562329	0.00530516	-1.32605	-2.19526			15	-4.71095	-0.0742723	-4.99011	-4.07808
			15	-0.286477	-1.34726	1.98864	-1.37908			16	9.55521	-0.673725	-0.795724	3.63446
			16	2.14759	-0.954841	1.38968	-3.39134			17	3.31732	-6.26681	-0.679029	2.7248
			17	-1.87206	-1.47981	-2.12639	0.286477			18	0.864676	-2.48126	6.74862	-2.80948
			18	-0.328917	3.45477	3.01585	-1.18288			19	14.171	-2.76185	9.67382	8.7641
			19	1.61234	0.514587	-0.254646	1.22			20	7.96961	-2.12639	5.84713	1.17228
			20	-1.00257	1.65475	0.901804	0.233426			21
			21	-0.801028	2.82536	1.91445	-0.66842			22	1.15899	-0.0464363	0.197107	0.371164
			22	-0.488063	-0.339527	1.10334	0.291782			avg
			avg	-0.160576	0.944041	0.92144	-0.275386
