# Supplementary material for: Measurement properties of cervical joint position error in people with and without chronic neck pain
Source: PLoS One. 2023 Oct 12;18(10):e0292798. doi: 10.1371/journal.pone.0292798 (PMC10569517; doi:10.1371/journal.pone.0292798)
Supplement: S14 File — (XLSX) [file pone.0292798.s014.xlsx]

## Sheet: Sheet1
			Absolute error						Constant error
		No.	flexN1	ExtN1	RtN1	LtN1		No.	flexN1	ExtN1	RtN1	LtN1
		1	2.00983	8.03724	1.91445	3.18512		1	0.100798	8.03724	-1.91445	-2.18997
		2	1.93565	2.41242	1.61234	2.52363		2	-1.63885	0.610071	-0.0424413	-2.52363
		3	2.83594	4.9164	2.31709	5.92587		3	-2.83594	-4.9164	-1.77666	-5.92587
		4	2.19526	1.448	2.3118	5.66332		4	1.58054	-1.15107	-1.63355	-5.66332
		5	3.49706	2.41242	2.91532	1.88796		5	3.13752	0.249341	-1.96214	-1.10334
		6	2.89416	2.15288	2.76714	2.66128		6	-2.49186	1.36847	1.89855	-1.68656
		7	2.53951	3.58162	2.20586	2.7989		7	0.631289	0.795724	1.80316	-1.33666
		8	7.04142	6.04656	1.51162	3.25387		8	-7.04142	6.04656	0.917715	-3.25387
		9	5.63179	7.75096	7.29211	7.93839		9	-5.63179	7.75096	7.29211	-7.93839
		10	4.65825	2.20056	3.10049	5.49516		10	4.65825	-0.19629	-1.05561	-5.49516
		11	1.72896	3.03172	1.58584	0.970752		11	-0.222816	2.34357	-1.58584	-0.854068
		12	0.954841	6.62302	2.06812	3.47063		12	-0.350137	-6.62302	0.99727	-3.47063
		13 (3)	2.07871	3.70315	0.811636	1.42149		13	-1.61234	-0.663116	-0.270561	-0.456235
		14	4.83739	2.22175	6.45546	7.86031		14	-4.83739	1.50102	-6.45546	-7.86031
		15	5.42681	3.53406	5.7211	0.779811		15	5.42681	3.53406	5.7211	-0.779811
		16	3.32261	2.9894	6.08328	2.57657		16	3.16396	-2.21645	-6.08328	-1.36847
		17	7.03097	9.54489	1.48511	4.6846		17	-3.26444	8.26078	-0.0954929	4.6846
		18	16.0693	10.0395	8.7641	5.1375		18	16.0693	10.0395	8.7641	-5.1375
		19	3.6556	5.62654	6.86369	3.9725		19	3.16925	-1.29424	6.86369	-1.34726
		No.	flexN2	ExtN2	RtN2	LtN2		No.	flexN2	ExtN2	RtN2	LtN2
		1	3.80351	3.0952	5.07961	3.75597		1	-3.80351	3.0952	-5.07961	3.21685
		2	2.51833	1.93565	1.15637	1.58584		2	-0.525197	0.238731	0.519892	0.779811
		3	1.72896	4.17835	3.77182	1.60704		3	-1.72896	-3.50235	-3.34904	0.100798
		4	1.2094	3.1481	1.85616	5.7211		4	-0.763898	-3.1481	-1.83496	-5.7211
		5	2.20056	2.68775	3.02114	2.27578		5	-0.0795774	2.15818	2.03633	-1.90491
		6	3.03701	1.58054	2.50245	1.81906		6	-0.302392	0.0954929	2.39654	-1.81906
		7	1.97274	1.28364	4.30392	2.14759		7	1.09273	0.710856	-1.35151	0.610071
		8	5.61603	5.30586	1.17228	1.95155		8	-4.87953	5.30586	-0.663116	1.33666
		9	1.78196	2.57657	3.5552	2.61363		9	1.78196	2.57657	3.5552	1.75546
		10	1.80316	3.81407	3.01585	6.79047		10	0.806332	-3.71899	0.0583568	-6.79047
		11	2.51304	1.76606	2.75126	2.05222		11	-2.51304	-1.00257	-2.75126	0.302392
		12	2.73538	6.28778	2.68245	6.74339		12	1.51692	-6.28778	-2.19526	-6.74339
		13	2.16878	2.46008	1.34726	1.80316		13	-1.05561	0.318307	-0.403186	-1.36847
		14	6.86892	11.7327	2.35417	3.56048		14	-6.86892	11.7327	-2.26942	3.43363
		15	11.4272	3.52877	2.62951	3.35962		15	11.4272	-2.99998	2.62951	3.31732
		16	4.98485	6.5602	3.15339	1.86676		16	4.98485	-6.5602	-2.40183	1.08212
		17	5.11119	4.82159	5.26378	3.2856		17	3.78238	3.29088	5.26378	-1.51692
		18	12.8772	10.1988	8.92985	7.6624		18	12.8772	10.1988	8.92985	7.6624
		19	11.116	2.05752	2.47067	2.5448		19	11.116	-0.233426	2.06812	1.58054
