# Supplementary material for: Measurement properties of cervical joint position error in people with and without chronic neck pain
Source: PLoS One. 2023 Oct 12;18(10):e0292798. doi: 10.1371/journal.pone.0292798 (PMC10569517; doi:10.1371/journal.pone.0292798)
Supplement: S15 File — (XLSX) [file pone.0292798.s015.xlsx]

## Sheet: Sheet1
				Absolute error					Constant error
		No.	flexN1	ExtN1	RtN1	LtN1		No.	flexN1	ExtN1	RtN1	LtN1
		1	3.88801	1.76076	3.3279	2.45479		1	3.40191	1.67595	-3.3279	2.17937
		2	2.82007	7.22424	2.89945	2.05222		2	-2.82007	7.22424	-2.89945	1.71306
		3	4.84793	4.04641	2.85182	4.7531		3	-4.84793	-4.04641	-2.85182	-4.7531
		4	4.09391	2.06812	4.65298	1.61765		4	-0.281171	0.180375	-4.65298	-1.22531
		5	3.06875	2.28002	1.23061	1.38438		5	2.94178	-1.22	0.159155	-1.07682
		6	1.90385	3.33318	2.0999	1.53813		6	-1.90385	2.42301	1.46391	-1.36847
		7	3.11107	3.26973	2.26413	2.96294		7	0.991967	2.33828	0.578243	-0.376661
		8	8.13085	4.4632	3.2856	2.12639		8	-8.13085	4.4632	-3.2856	-1.11925
		9	5.43207	13.5258	2.35946	2.47067		9	-5.43207	13.5258	1.60704	2.47067
		10	6.48165	3.98306	5.09013	2.25883		10	6.48165	-3.98306	-4.19418	-1.67595
		11	2.03103	1.33136	1.90915	1.18288		11	0.811636	0.652507	1.73956	0.143239
		12	2.65598	5.91537	3.3279	3.75597		12	-0.461539	-5.91537	2.83065	3.52349
		13	2.27472	3.35962	1.19349	1.32075		13	-1.08743	-0.328917	0.652507	-0.769203
		14	4.71095	2.99998	4.99011	5.51092		14	-4.71095	-0.0742723	-4.99011	-4.07808
		15	9.55521	2.45479	1.82436	4.61609		15	9.55521	-0.673725	-0.795724	3.63446
		16	3.31732	6.26681	1.16697	3.67673		16	3.31732	-6.26681	-0.679029	2.7248
		17	1.86146	2.88357	6.74862	5.31112		17	0.864676	-2.48126	6.74862	-2.80948
		18	14.171	2.76185	9.67382	8.7641		18	14.171	-2.76185	9.67382	8.7641
		19	7.96961	3.86161	5.84713	1.80846		19	7.96961	-2.12639	5.84713	1.17228
		No.	flexN2	ExtN2	RtN2	LtN2		No.	flexN2	ExtN2	RtN2	LtN2
		1	2.31709	6.90552	4.55283	1.69186		1	1.84026	6.90552	-4.43684	1.2147
		2	2.82007	4.3208	1.81906	2.16878		2	-2.73538	4.3208	1.53283	1.60704
		3	3.96722	5.01117	2.96294	2.82536		3	-3.96722	-5.01117	-2.96294	-2.82536
		4	1.97804	6.35067	4.25222	2.68775		4	-0.641898	-6.35067	-4.25222	-2.68775
		5	3.46535	3.16396	4.57392	4.8848		5	-1.60174	3.16396	2.24824	2.58187
		6	2.25353	1.34726	1.60174	1.08212		6	-0.71616	-0.127324	1.31545	0.657812
		7	2.17937	2.78831	3.62918	3.37019		7	1.22531	0.371356	-1.12985	2.84124
		8	6.12	1.23591	2.17513	1.91975		8	-6.12	-1.23591	-2.17513	1.49572
		9	6.43974	7.23991	5.9731	2.17407		9	-6.43974	7.23991	5.9731	2.17407
		10	2.73009	2.92061	4.09391	4.60028		10	0.482759	-1.86146	-4.09391	4.23112
		11	1.86146	1.14046	2.65598	1.01848		11	-1.01318	0.334222	-0.249341	-0.466844
		12	2.7989	5.82088	4.31553	3.95138		12	1.65475	-5.82088	-4.31553	-3.25387
		13	2.76185	3.38077	1.81906	1.37908		13	-1.29954	-1.67595	1.74486	0.923019
		14	5.04276	9.31773	5.55297	5.02697		14	-5.04276	9.31773	-5.55297	2.4389
		15	2.42831	7.26079	2.32239	3.90385		15	2.13169	7.26079	-2.21645	-2.28531
		16	3.86161	3.93026	3.80351	2.75656		16	3.86161	-3.93026	3.0952	-0.679029
		17	2.51833	11.8191	2.82007	2.88886		17	-2.07341	11.8191	-0.0848826	-2.88886
		18	14.7728	3.03701	11.1926	10.7324		18	14.7728	1.66005	11.1926	10.7324
		19	7.69366	6.27206	6.80093	2.32769		19	7.69366	5.36897	6.80093	1.58584
