# Supplementary material for: Measurement properties of cervical joint position error in people with and without chronic neck pain
Source: PLoS One. 2023 Oct 12;18(10):e0292798. doi: 10.1371/journal.pone.0292798 (PMC10569517; doi:10.1371/journal.pone.0292798)
Supplement: S16 File — (XLSX) [file pone.0292798.s016.xlsx]

## Sheet: Sheet1
								Sitting
			NP participants (absolute error)							NP participants (constant error)
			No.	Flexion	Extension	Rt rotation	Lt rotation			No.	Flexion	Extension	Rt rotation	Lt rotation
			1	2.00983	8.03724	1.91445	3.18512			1	0.100798	8.03724	-1.91445	-2.18997
			2	1.93565	2.41242	1.61234	2.52363			2	-1.63885	0.610071	-0.0424413	-2.52363
			3	2.07871	3.70315	0.811636	1.42149			3	-1.61234	-0.663116	-0.270561	-0.456235
			4	2.83594	4.9164	2.31709	5.92587			4	-2.83594	-4.9164	-1.77666	-5.92587
			5	2.19526	1.448	2.3118	5.66332			5	1.58054	-1.15107	-1.63355	-5.66332
			6	3.49706	2.41242	2.91532	1.88796			6	3.13752	0.249341	-1.96214	-1.10334
			7	2.89416	2.15288	2.76714	2.66128			7	-2.49186	1.36847	1.89855	-1.68656
			8	7.10412	7.80304	2.94178	1.40559			8	6.72769	-7.80304	-1.88266	1.27833
			9	2.53951	3.58162	2.20586	2.7989			9	0.631289	0.795724	1.80316	-1.33666
			10	7.04142	6.04656	1.51162	3.25387			10	-7.04142	6.04656	0.917715	-3.25387
			11	5.63179	7.75096	7.29211	7.93839			11	-5.63179	7.75096	7.29211	-7.93839
			12	4.65825	2.20056	3.10049	5.49516			12	4.65825	-0.19629	-1.05561	-5.49516
			13	1.72896	3.03172	1.58584	0.970752			13	-0.222816	2.34357	-1.58584	-0.854068
			14	0.954841	6.62302	2.06812	3.47063			14	-0.350137	-6.62302	0.99727	-3.47063
			15	4.83739	2.22175	6.45546	7.86031			15	-4.83739	1.50102	-6.45546	-7.86031
			16	5.42681	3.53406	5.7211	0.779811			16	5.42681	3.53406	5.7211	-0.779811
			17	3.32261	2.9894	6.08328	2.57657			17	3.16396	-2.21645	-6.08328	-1.36847
			18	7.03097	9.54489	1.48511	4.6846			18	-3.26444	8.26078	-0.0954929	4.6846
			19	16.0693	10.0395	8.7641	5.1375			19	16.0693	10.0395	8.7641	-5.1375
			20	3.6556	5.62654	6.86369	3.9725			20	3.16925	-1.29424	6.86369	-1.34726
			ave	4.37241	4.8038	3.53642	3.68066			avg	0.736923	1.28368	0.474978	-2.62141
			SD	3.3399	2.69004	2.36853	2.1173			SD	5.18929	4.90863	4.06061	3.07457
								Standing
			NP participants (absolute error)							NP participants (constant error)
			No.	Flexion	Extension	Rt rotation	Lt rotation			No.	Flexion	Extension	Rt rotation	Lt rotation
			1	3.88801	1.76076	3.3279	2.45479			1	3.40191	1.67595	-3.3279	2.17937
			2	2.82007	7.22424	2.89945	2.05222			2	-2.82007	7.22424	-2.89945	1.71306
			3	2.27472	3.35962	1.19349	1.32075			3	-1.08743	-0.328917	0.652507	-0.769203
			4	4.84793	4.04641	2.85182	4.7531			4	-4.84793	-4.04641	-2.85182	-4.7531
			5	4.09391	2.06812	4.65298	1.61765			5	-0.281171	0.180375	-4.65298	-1.22531
			6	3.06875	2.28002	1.23061	1.38438			6	2.94178	-1.22	0.159155	-1.07682
			7	1.90385	3.33318	2.0999	1.53813			7	-1.90385	2.42301	1.46391	-1.36847
			8	6.39783	3.53406	1.60174	1.82436			8	2.34887	-3.53406	0.318307	0.350137
			9	3.11107	3.26973	2.26413	2.96294			9	0.991967	2.33828	0.578243	-0.376661
			10	8.13085	4.4632	3.2856	2.12639			10	-8.13085	4.4632	-3.2856	-1.11925
			11	5.43207	13.5258	2.35946	2.47067			11	-5.43207	13.5258	1.60704	2.47067
			12	6.48165	3.98306	5.09013	2.25883			12	6.48165	-3.98306	-4.19418	-1.67595
			13	2.03103	1.33136	1.90915	1.18288			13	0.811636	0.652507	1.73956	0.143239
			14	2.65598	5.91537	3.3279	3.75597			14	-0.461539	-5.91537	2.83065	3.52349
			15	4.71095	2.99998	4.99011	5.51092			15	-4.71095	-0.0742723	-4.99011	-4.07808
			16	9.55521	2.45479	1.82436	4.61609			16	9.55521	-0.673725	-0.795724	3.63446
			17	3.31732	6.26681	1.16697	3.67673			17	3.31732	-6.26681	-0.679029	2.7248
			18	1.86146	2.88357	6.74862	5.31112			18	0.864676	-2.48126	6.74862	-2.80948
			19	14.171	2.76185	9.67382	8.7641			19	14.171	-2.76185	9.67382	8.7641
			20	7.96961	3.86161	5.84713	1.80846			20	7.96961	-2.12639	5.84713	1.17228
			avg	4.93616	4.06618	3.41726	3.06952
			SD	3.1284	2.68222	2.18427	1.91751			avg	1.15899	-0.0464363	0.197107	0.371164
										SD	5.4497	4.6395	3.92587	3.06812
